# Supplementary material for: Active Neurodynamics at Home in Patients with Knee Osteoarthritis: A Feasibility Study
Source: J Clin Med. 2023 Oct 20;12(20):6635. doi: 10.3390/jcm12206635 (PMC10607651; doi:10.3390/jcm12206635)
Supplement: Supplementary file 1 [file jcm-12-06635-s001.zip]

Archive with 1 entries (1 files):
- jcm-2558419-supplementary.pdf
